# Supplementary material for: CRISPR/Cas9-Mediated Knock-Out of the MtCLE35 Gene Highlights Its Key Role in the Control of Symbiotic Nodule Numbers under High-Nitrate Conditions
Source: Int J Mol Sci. 2023 Nov 27;24(23):16816. doi: 10.3390/ijms242316816 (PMC10706395; doi:10.3390/ijms242316816)
Supplement: Supplementary file 1 [file ijms-24-16816-s001.zip]

Archive with 1 entries (1 files):
- ijms-2697537-supplementary.pdf
